# Supplementary material for: Synthesis and Evaluation of Colchicine C-Cyclic AmineDerivatives as Potent Anti-Biofilms Agents AgainstMethicillin-Resistant Staphylococcus aureus
Source: Antibiotics (Basel). 2025 Feb 10;14(2):173. doi: 10.3390/antibiotics14020173 (PMC11851440; doi:10.3390/antibiotics14020173)
Supplement: Supplementary file 1 [file antibiotics-14-00173-s001.zip]

Archive with 1 entries (1 files):
- antibiotics-3429828-supplementary.pdf
